# Supplementary material for: Partial response electromyography as a marker of action stopping
Source: eLife. 2022 May 26;11:e70332. doi: 10.7554/eLife.70332 (PMC9203056; doi:10.7554/eLife.70332)
Supplement: Table 1—source data 1. [file elife-70332-table1-data1.txt]

ID gRT USRT SSRT SSD accGo omGo errGo accStop accUS preUS errUS USRTmedian fastgRTmean fastgRTmedian slowgRTmean slowgRTmedian
1 511.661676646707 435.583636363637 223.938888888888 288.061111111112 97.6608187134503 0.730994152046784 1.60818713450292 49.0740740740741 46.7592592592593 3.24074074074074 0.925925925925926 409.8 422.289325842697 419.9 613.63782051282 588.8
2 577.416369047618 515.74953271028 157.509259259258 406.290740740742 98.2456140350877 1.0233918128655 0.730994152046784 50.462962962963 40.7407407407407 8.33333333333333 0.462962962962963 496 481.906532663316 487.7 716.149635036496 682
3 715.241400304413 671.925 188.359259259258 529.840740740742 96.0526315789474 3.65497076023392 0.292397660818713 51.8518518518518 42.5925925925926 5.55555555555556 0 671.4 628.887533156499 641.4 831.510714285715 815.8
4 624.089705882353 557.81320754717 203.858333333332 416.941666666668 99.4152046783626 0.146198830409357 0.43859649122807 50.9259259259259 45.3703703703704 3.7037037037037 0 582.4 555.249056603774 571.4 706.743042071198 696.8
5 399.343880597015 351.106896551724 239.089814814815 155.710185185185 97.953216374269 0.730994152046784 1.31578947368421 46.2962962962963 52.7777777777778 0.462962962962963 0.462962962962963 348.5 340.125949367088 345.8 452.205084745762 430.8
6 602.455029585799 504.58691588785 163.149074074073 436.850925925927 98.8304093567251 1.16959064327485 0 50.462962962963 34.2592592592593 14.8148148148148 0.462962962962963 512 538.944594594594 557.6 724.000862068966 700.9
7 628.675583203732 528.25504587156 229.774999999999 419.025000000001 94.0058479532164 5.26315789473684 0.730994152046784 49.537037037037 40.7407407407407 8.33333333333333 1.38888888888889 518.6 520.441994750656 540.6 786.068702290077 771.8
8 642.66272 578.925714285714 120.04722222222 526.15277777778 91.3742690058479 7.45614035087719 1.16959064327485 51.3888888888889 29.6296296296296 18.5185185185185 0.462962962962963 581.2 559.930454545455 576.6 839.431351351351 836
9 623.573111782478 518.573831775701 170.23148148148 459.96851851852 96.7836257309941 3.07017543859649 0.146198830409357 50.462962962963 32.8703703703704 15.7407407407407 0.925925925925926 518 533.476126126126 555.5 807.073394495413 786.3
10 548.171639586411 482.268571428571 208.214883720929 340.785116279071 98.9766081871345 0.730994152046784 0.292397660818713 50.9259259259259 46.2962962962963 2.31481481481481 0 496.6 478.552197802198 500.2 629.13482428115 612
11 506.791111111111 445.714018691589 206.733023255813 299.866976744187 98.6842105263158 0.43859649122807 0.87719298245614 50 44.4444444444444 4.16666666666667 0.925925925925926 426.6 421.953066666667 428.2 612.838666666666 589.1
12 564.901943198804 501.82037037037 216.132407407406 355.867592592594 97.8070175438597 2.04678362573099 0.146198830409357 50 44.4444444444444 5.55555555555556 0 502.3 491.078494623656 508.5 657.367676767677 640
13 550.919883040935 504.511111111111 173.007407407406 378.992592592594 100 0 0 50 46.7592592592593 3.24074074074074 0 509.7 478.489010989011 499.5 633.310000000001 609.7
14 607.832989690722 534.319626168224 201.829629629629 406.770370370371 99.2690058479532 0.730994152046784 0 50.462962962963 42.1296296296296 7.40740740740741 0 542.4 531.895165394402 553 712.181118881119 694
15 509.965497076023 465.542592592593 177.824074074073 318.375925925927 100 0 0 50 47.6851851851852 2.31481481481481 0 444.6 429.237430167598 430.8 598.617791411044 586.9
16 478.836927621861 406.787272727273 190.440930232557 278.959069767442 98.9766081871345 0.43859649122807 0.584795321637427 48.6111111111111 46.7592592592593 4.16666666666667 0 375.7 388.945 394.6 580.922397476341 558.6
17 517.084830633284 447.124074074074 210.274999999999 291.525000000001 99.2690058479532 0.146198830409357 0.584795321637427 50 48.1481481481481 1.85185185185185 0 454.2 449.115909090908 459.7 590.250152905199 568
18 424.768011958146 364.45593220339 263.971296296296 172.828703703704 97.8070175438597 0.146198830409357 2.04678362573099 45.3703703703704 51.3888888888889 0.462962962962963 2.77777777777778 354.3 359.633846153846 363 486.304651162791 478.9
19 678.490853658536 601.651923076923 162.748148148146 513.651851851854 95.906432748538 4.09356725146199 0 51.8518518518518 37.037037037037 11.1111111111111 0 600 577.916707021792 598 849.425514403292 845
20 552.242578710645 508.644859813084 205.962037037038 339.037962962962 97.5146198830409 2.04678362573099 0.43859649122807 50.462962962963 48.1481481481481 0.925925925925926 0.462962962962963 506.8 490.283815028902 497.7 619.026791277258 602.4
21 595.150737463127 510.401886792453 178.08611111111 435.91388888889 99.1228070175439 0.146198830409357 0.730994152046784 50.9259259259259 32.4074074074074 16.6666666666667 0 540 519.883406113537 552.5 751.843636363636 737.1
22 747.16183908046 661.397752808989 184.47222222222 649.32777777778 63.5964912280702 34.5029239766082 1.75438596491228 58.7962962962963 24.0740740740741 16.2037037037037 0.925925925925926 670 683.011515151515 703.2 948.777142857143 941.8
23 454.190895741556 395.638181818182 230.796296296296 236.003703703704 99.5614035087719 0.292397660818713 0.146198830409357 49.0740740740741 47.6851851851852 3.24074074074074 0 383.6 382.242134831461 381.6 533.002461538462 519.4
24 549.903225806451 499.164485981308 202.863888888888 347.536111111112 99.7076023391813 0 0.292397660818713 50.462962962963 46.2962962962963 3.24074074074074 0 514.6 481.597814207651 500.7 629.016455696203 616
25 593.88562962963 520.171698113208 202.174999999999 392.425000000001 98.6842105263158 0.292397660818713 1.0233918128655 50.9259259259259 41.6666666666667 6.48148148148148 0.925925925925926 515.3 507.212182741117 527.9 715.413523131673 695.2
26 573.010328638498 501.173831775701 175.367592592591 398.432407407409 93.4210526315789 5.4093567251462 1.16959064327485 50.462962962963 38.4259259259259 10.1851851851852 0.925925925925926 488.8 496.566412213741 502 695.134146341463 668.8
27 443.79440353461 388.514285714286 244.475925925926 191.124074074074 99.2690058479532 0.43859649122807 0.292397660818713 48.1481481481481 50.9259259259259 0 0.925925925925926 381.6 373.224624624625 378.8 511.712716763006 501.7
28 511.337352941176 440.334579439252 189.93953488372 335.66046511628 99.4152046783626 0.146198830409357 0.43859649122807 50 41.2037037037037 8.33333333333333 0 436.2 432.12 442.6 624.505 606.1
29 570.10543318649 503.697196261682 192.348148148147 388.251851851853 99.5614035087719 0.292397660818713 0.146198830409357 50.462962962963 41.6666666666667 7.87037037037037 0 517.6 502.166246851385 528 665.07676056338 651.2
30 530.428484848485 456.198113207547 159.027777777777 374.372222222223 96.4912280701754 3.3625730994152 0.146198830409357 50.9259259259259 37.5 11.1111111111111 0.462962962962963 447.1 452.944794188862 468.4 659.986234817813 613.4
31 812.566292134831 760.411235955056 186.696296296294 696.903703703706 65.0584795321637 33.3333333333333 1.60818713450292 58.7962962962963 27.3148148148148 13.8888888888889 0 779 751.842105263158 771.6 973.33606557377 966
32 566.394387001478 512.607476635514 185.603703703703 380.396296296297 98.9766081871345 1.0233918128655 0 50.462962962963 46.2962962962963 3.24074074074074 0 521.8 494.514285714286 502.4 649.986581469649 633.6
33 520.999414348463 494.648148148148 166.189814814814 337.810185185186 99.8538011695906 0 0.146198830409357 50 48.6111111111111 1.38888888888889 0 485.7 461.109971509972 471.8 584.316265060241 573.2
34 710.308012820513 628.064646464646 156.396296296295 551.603703703705 91.2280701754386 8.04093567251462 0.730994152046784 54.1666666666667 36.5740740740741 9.25925925925926 0 622 624.199494949495 644 859.864912280701 860.7
35 543.989751098096 475.262264150943 195.648148148149 350.151851851851 99.8538011695906 0 0.146198830409357 50.9259259259259 44.9074074074074 4.16666666666667 0 479.7 469.788297872341 483.4 634.868403908795 620.2
36 514.081072555205 419.045528455285 245.081481481481 297.318518518519 92.6900584795322 2.19298245614035 5.11695906432749 43.0555555555556 42.5925925925926 9.25925925925926 5.09259259259259 393.8 403.063186813187 402.2 663.749629629629 638.2
37 415.599103139014 385.808771929824 238.890740740741 180.709259259259 97.8070175438597 1.0233918128655 1.16959064327485 47.2222222222222 52.3148148148148 0 0.462962962962963 377 359.462695924765 366 466.763428571428 457.4
38 575.538461538461 498.624528301887 188.116666666666 378.083333333334 98.8304093567251 0.87719298245614 0.292397660818713 50.9259259259259 42.5925925925926 6.48148148148148 0 493.9 492.936082474227 514.1 686.822222222222 659.5
39 529.153303964758 484.694339622641 185.683333333332 348.916666666668 99.5614035087719 0.146198830409357 0.292397660818713 50.9259259259259 44.9074074074074 4.16666666666667 0 499.5 475.0192 493.4 595.494117647059 585.4
40 658.257315233786 557.514285714286 205.042592592591 453.957407407409 96.9298245614035 2.77777777777778 0.292397660818713 51.3888888888889 38.4259259259259 10.1851851851852 0 575.4 589.584803921569 614 768.133333333333 741.8
41 520.656711915536 440.467289719626 213.128703703703 308.671296296297 96.9298245614035 1.31578947368421 1.75438596491228 50.462962962963 43.5185185185185 6.01851851851852 0 439.2 437.416577540107 448.2 628.379238754325 609.6
42 599.060703812316 549.216981132075 207.810185185184 387.789814814816 99.7076023391813 0 0.292397660818713 50.9259259259259 46.7592592592593 2.31481481481481 0 545.4 528.008815426998 540.6 679.912852664577 664.8
43 559.78969072165 507.824299065421 168.877777777777 372.522222222223 99.2690058479532 0.43859649122807 0.292397660818713 50.462962962963 45.8333333333333 3.24074074074074 0.462962962962963 500.4 482.844021739131 489.7 650.837942122186 624.8
44 529.229717682022 465.100934579439 192.300925925925 329.499074074075 98.3918128654971 0.87719298245614 0.730994152046784 50.462962962963 44.4444444444444 4.62962962962963 0.462962962962963 463.4 450.314973262032 455.9 627.939130434783 603.6
45 435.600586510264 384.867857142857 244.340740740741 202.459259259259 99.7076023391813 0.146198830409357 0.146198830409357 48.1481481481481 50.462962962963 0.925925925925926 0.462962962962963 382.8 381.378698224852 388.7 488.876744186047 480.7
46 398.291285081241 357.365217391304 244.527777777778 156.872222222222 98.9766081871345 0.292397660818713 0.730994152046784 46.7592592592593 52.7777777777778 0.462962962962963 0 356.8 339.091875 341.5 451.355182072829 444
47 456.387425149701 402.537037037037 211.759259259259 255.440740740741 97.6608187134503 0 2.33918128654971 50 46.7592592592593 2.77777777777778 0.462962962962963 408.7 402.943820224719 419.1 517.367948717948 505
48 462.664487369985 400.25045045045 216.043518518518 257.756481481482 98.3918128654971 0.730994152046784 0.87719298245614 48.6111111111111 45.3703703703704 6.01851851851852 0 382.8 387.755434782609 385.3 553.046557377049 538
