# Supplementary material for: Partial response electromyography as a marker of action stopping
Source: eLife. 2022 May 26;11:e70332. doi: 10.7554/eLife.70332 (PMC9203056; doi:10.7554/eLife.70332)
Supplement: Figure 2—source data 1. [file elife-70332-fig2-data1.csv]

FirstAuthor;Year;Journal;StopModality;Group;SampleSize;Design;SSRTmethod;muscle;EMGlatencytype;goRTmean;goRTsd;SSDmean;SSDsd;SSRTmean;SSRTsd;EMGlatmean;EMGlatsd;EMGfreqmean;EMGfreqsd;SSRT_prEMG_r;Notes
Goonetilleke;2010;J Neurophysiology;visual;head-only errors;8;NA;integration;splenius capitis;antagonist onset;NA;NA;NA;NA;162;33;180;26;25;7;0.81;" SSRT for head movements; report data for completed head errors only but dicard truncated (non-completed) head error trials	which may be better analogy for prEMG"
Goonetilleke;2012;J Neurophysiology;visual;dim stop;8;within;integration+mean;splenius capitis;antagonist onset;NA;NA;NA;NA;154;17;216;42;36;10;0.76;"gaze SSRT; neck/head EMG; correlation shared across conditions"
Goonetilleke;2012;J Neurophysiology;visual;bright stop;8;within;integration+mean;splenius capitis;antagonist onset;NA;NA;NA;NA;102;32;173;51;38;11;NA;
Raud;2017;Brain Topography; visual;cued_direction;33;within;integration;pollicis brevis;agonist peak;646;115;451;126;195;34;152;23;47;17;0.52;
Raud;2017;Brain Topography; visual;uncued_direction;33;within;integration;pollicis brevis;agonist peak;642;109;440;126;203;29;147;23;47;17;0.34;
Atsma;2018;J Neurosci;visual;PECmuscle;9;NA;integration+Weibull;pectoralis major;agonist offset;501;77;NA;NA;244;28;165;22;39;15;0.76;
Raud;2020b;Neuroimage;visual;NA;32;NA;integration;pollicis brevis;agonist peak;608;90;403;107;194;30;140;30;45;19;0.35;SSRT-prEMG correlation from Huster 2020 that uses the same data
Raud;2020a;J Neurosci;visual;unimanual;19;within;integration_omission;pollicis brevis;agonist peak;518;98;307;92;228;23;148;26;32;17;0.52;
Raud;2020a;J Neurosci;visual;bimanual;19;within;integration_omission;pollicis brevis;agonist peak;532;78;307;88;232;22;174;21;31;15;0.14;
Thunberg;2020;Sci Reports;visual;tdcs_IFG_pre;18;within;integration_omission;pollicis brevis;agonist peak;497;61;287;71;210;25;158;22;31;15;0.39;
Thunberg;2020;Sci Reports;visual;tdcs_visual_pre;18;within;integration_omission;pollicis brevis;agonist peak;521;59;314;64;207;28;160;15;30;16;0.71;
Thunberg;2020;Sci Reports;visual;tdcs_sham_pre;18;within;integration_omission;pollicis brevis;agonist peak;514;70;312;78;205;20;155;23;32;16;0.67;
Jana;2020;eLife;visual;exp1;10;NA;integration;first dorsal interosserei + abductor digiti minimi;agonist peak;470;47;237;63;216;25;146;9;53;19;0.71;
Jana;2020;eLife;visual;exp2;32;NA;integration;first dorsal interosserei + abductor digiti minimi;agonist peak;493;85;280;96;204;23;146;23;49;11;0.59;
Jana;2020;eLife;visual;exp4;11;NA;integration;first dorsal interosserei + abductor digiti minimi;agonist peak;427;50;191;70;214;30;169;33;60;9;0.75;
Jana;2020;eLife;visual;exp5;13;NA;integration;first dorsal interosserei + abductor digiti minimi;agonist peak;405;22;170;25;219;22;166;29;70;11;0.56;
Hannah;2020;Neuroimage;visual;exp2;20;NA;integration;first dorsal interosserei + abductor digiti minimi;agonist peak;404;49;186;63;211;27;153;22;67;14;0.76;exp1 uses the data from Jana 2020
Hannah;2020;Neuroimage;visual;exp3_TMSsham;20;NA;integration;first dorsal interosserei + abductor digiti minimi;agonist peak;400;45;182;54;220;31;160;31;47;8;0.82;
Hannah;2020;Neuroimage;visual;exp3_TMSreal;20;NA;integration;first dorsal interosserei + abductor digiti minimi;agonist peak;405;45;184;54;221;27;170;26;70;11;0.63;n=19 for EMG
Raud;2021;Unpublished;visual;NA;46;NA;integration_omission;pollicis brevis;agonist peak;545;77;348;98;200;30;165;31;23;14;0.57;r = mean of the 3 prEMG peak method correlations (r2z transform	mean	z2r transform)
Sundby;2021;J Neurophys;visual;baseline;33;within;integration_omission;first dorsal interosserei + abductor digiti minimi;agonist peak;404;40;176;56;222;29;165;32;67;15;0.78;n=29 for EMG
Sundby;2021;J Neurophys;visual;real;29;within;integration_omission;first dorsal interosserei + abductor digiti minimi;agonist peak;402;46;167;59;232;23;167;32;67;15;0.79;
Sundby;2021;J Neurophys;visual;sham;29;within;integration_omission;first dorsal interosserei + abductor digiti minimi;agonist peak;401;40;163;56;231;23;170;32;70;15;0.74;
Tatz;2021;Biorxive;visual;exp2;20;NA;integration_omission;first dorsal inerosserei;agonist peak;480;40;211;56;259;28;139;17;50;19;0.68;
