# Supplementary material for: Partial response electromyography as a marker of action stopping
Source: eLife. 2022 May 26;11:e70332. doi: 10.7554/eLife.70332 (PMC9203056; doi:10.7554/eLife.70332)
Supplement: Table 4—source data 1. [file elife-70332-table4-data1.txt]

sub goRT usRT goEMG goEMG_fast goEMG_medium goEMG_slow usEMG prEMG motortime_fast motortime_medium motortime_slow motortime_ustop 
1.0000 515.2444 435.5836 467.9353 376.6232 476.3158 578.3668 386.9636 438.5000 41.9756 50.2316 53.4394 48.6200 
2.0000 579.4460 515.7495 526.6401 412.7300 513.2727 647.8997 462.1121 472.8571 51.7430 53.1000 53.9085 53.6374 
3.0000 727.3691 671.9250 654.4471 539.2997 678.3885 828.3529 589.3398 652.7442 73.1721 79.7885 67.8304 80.5553 
4.0000 624.9370 562.5846 561.9079 487.8313 564.2745 646.2966 502.6538 532.3750 60.4398 66.0863 65.4559 59.9308 
5.0000 396.3253 351.4174 343.5952 290.6117 360.4144 443.9000 295.8929 333.5294 51.6027 56.1622 52.9689 56.2946 
6.0000 602.4701 507.1264 544.9053 454.1131 550.8889 647.4034 445.5094 533.4286 57.3577 57.8044 57.7641 61.6170 
7.0000 652.1087 528.2550 604.5756 456.1507 614.3415 776.8000 476.9444 593.6923 46.7780 48.2780 48.3125 52.1500 
8.0000 676.8305 578.9257 623.8653 466.8176 630.0455 844.0833 526.2136 701.1852 56.3524 57.7591 46.4092 53.8505 
9.0000 637.3857 518.5738 574.2050 433.6379 585.6610 748.9928 451.8131 564.7778 63.1080 67.6746 62.3116 66.7607 
10.0000 549.4377 482.2686 499.7814 424.0790 503.9310 579.7355 429.9020 493.7778 48.0043 49.5103 51.4232 51.5294 
11.0000 505.3608 445.7140 450.3953 355.5581 462.4762 560.3836 388.9811 442.4615 52.0233 57.5762 58.0562 57.9151 
12.0000 570.1073 501.8204 517.3964 437.1346 524.6316 611.5665 447.4792 470.0000 44.0224 49.5105 63.4806 54.6021 
13.0000 548.7780 504.5111 493.0831 419.2819 504.0400 577.8328 445.9065 482.1250 53.7988 50.7320 58.7861 58.0523 
14.0000 606.9170 534.3196 556.6195 467.4790 569.1053 656.6143 477.3654 513.0000 48.1599 53.4632 52.3235 55.3385 
15.0000 510.4328 466.3327 440.7800 355.7809 475.6283 579.3158 391.4175 447.9412 70.7107 61.4035 72.5768 77.7010 
16.0000 479.6812 406.7873 430.2522 338.2006 443.3176 564.4370 356.3670 426.0000 46.7448 49.1153 53.5899 50.4000 
17.0000 514.3879 447.1241 469.8281 402.6903 461.4545 542.8981 402.4112 430.0000 43.9717 42.0545 45.3701 45.1757 
18.0000 422.8461 364.4559 373.6909 317.6848 392.9130 449.8533 317.2870 372.4000 46.7723 51.6348 52.1004 47.6070 
19.0000 692.5539 601.6519 644.1516 497.3255 659.8730 826.5948 546.4272 673.1579 51.8704 47.3810 44.2454 54.1379 
20.0000 551.9043 505.8075 493.6781 430.3205 497.3750 571.8815 450.2453 491.5000 56.3217 59.8344 60.2222 55.5623 
21.0000 593.0395 510.4019 552.0790 428.4037 580.6415 692.1079 460.9495 549.4118 34.6043 45.1208 47.6439 44.6949 
22.0000 861.3397 645.2500 833.3186 603.9847 832.3768 1068.2813 598.9189 824.0952 47.1206 53.3536 1.6461 27.3865 
23.0000 455.5436 396.2789 401.2747 325.8466 428.6176 495.3651 331.2353 359.6364 52.8189 48.2088 57.8548 64.0294 
24.0000 548.9997 499.1645 466.9032 393.3890 493.9728 581.4255 416.5607 470.4000 82.4715 81.1401 82.1521 82.6037 
25.0000 592.3186 520.1717 562.2673 450.5245 582.6341 709.5079 481.9238 507.2800 27.6144 26.5220 34.5556 36.7600 
26.0000 594.1542 496.8302 527.9455 417.8859 538.5149 685.3894 435.8679 590.2500 58.0613 60.3109 80.8496 60.9623 
27.0000 444.2779 388.5143 376.6354 304.6607 397.5701 485.8191 318.5556 351.0556 66.8420 68.5607 68.4884 72.1370 
28.0000 510.9114 440.3346 471.4883 376.4800 495.0556 580.2282 397.8505 461.4545 36.5429 41.1333 42.5993 42.4841 
29.0000 569.4871 503.4528 510.7324 427.2604 529.3333 602.1733 444.3048 535.5385 58.9609 57.0714 58.7580 59.1581 
30.0000 528.6481 456.1981 471.9635 370.1304 484.5217 583.4256 400.1698 492.6667 54.8292 52.6913 59.3875 56.0283 
31.0000 910.4700 763.1750 874.1909 677.7204 858.4444 1044.4220 704.7442 841.0588 53.8516 54.8630 18.2171 59.9651 
32.0000 567.6121 512.6075 520.7632 440.5879 522.0541 609.9865 471.6538 485.0000 44.8103 40.4595 49.9203 40.0038 
33.0000 519.9335 494.6481 475.1765 412.2391 476.1875 564.3485 439.8491 461.0667 41.5860 44.1646 49.5062 53.7509 
34.0000 741.4812 628.0646 705.9052 554.6881 677.1579 843.8029 596.2653 660.3333 40.2701 37.5053 31.2383 32.5878 
35.0000 539.3524 475.2623 480.1596 399.6418 502.1263 586.5128 411.6471 445.1333 58.5588 55.9474 61.4179 60.7706 
36.0000 513.7607 419.5410 467.1710 339.4241 512.0000 677.7169 365.1356 512.8421 46.1691 57.1900 44.4192 53.5068 
37.0000 415.9377 385.8088 364.6677 312.2320 376.0000 435.9689 334.8142 396.3333 51.4088 52.7103 50.7494 50.1522 
38.0000 569.7964 497.6838 540.8298 444.6811 534.1905 640.1783 468.6000 530.5714 26.4836 29.7524 31.4682 27.4040 
39.0000 529.3826 485.8233 468.6932 407.5162 484.6349 540.1957 427.2233 475.1579 61.6879 60.3746 59.5348 58.6000 
40.0000 664.6054 568.4634 611.3244 518.1534 612.0513 710.1694 519.0693 555.1667 50.2325 53.0564 56.5466 49.3941 
41.0000 520.6695 440.4673 453.8041 351.4169 469.6190 579.9602 373.6667 407.8095 64.8113 72.0159 68.1833 66.4843 
42.0000 599.4325 549.2170 512.1686 430.2627 537.9130 641.5778 459.3774 529.5294 89.8370 87.4012 82.3522 89.8396 
43.0000 532.8615 495.4946 469.5432 406.0137 479.5185 555.3143 430.5806 453.4118 65.9514 55.5519 61.6543 64.9140 
44.0000 526.3325 465.1009 465.2036 384.3799 496.5972 607.9766 401.0841 440.0000 57.9145 61.0472 67.9275 64.0168 
45.0000 435.0729 384.8679 368.3455 315.6804 395.5534 443.5300 313.9464 370.1250 68.1702 65.3087 64.9871 70.9214 
46.0000 398.2409 356.5719 314.5529 260.1749 346.9249 415.9858 271.5263 289.7778 81.5339 84.5087 88.2723 85.0456 
47.0000 452.4448 402.5370 385.0987 328.1261 416.2353 465.7629 327.7778 373.2857 65.0046 68.5662 70.7031 74.7593 
48.0000 463.5850 400.2505 372.3784 297.0400 429.6201 533.1429 315.8919 369.1321 86.9808 94.4816 100.1214 84.3586 
