# Supplementary material for: Partial response electromyography as a marker of action stopping
Source: eLife. 2022 May 26;11:e70332. doi: 10.7554/eLife.70332 (PMC9203056; doi:10.7554/eLife.70332)
Supplement: Figure 5—source data 2. [file elife-70332-fig5-data2.txt]

subj SSD-3 SSD-2 SSD-1 SSD0 SSD1 SSD2 SSD3 
1.0000 332.0000 346.0000 414.6667 455.0000 508.0000 525.3333    NaN 
2.0000 412.0000 448.0000 470.0000 556.0000 564.0000    NaN    NaN 
3.0000 512.0000 581.0000 624.3333 664.2857 722.3636 748.0000 826.0000 
4.0000    NaN 438.0000 468.0000 549.1429 547.5000 642.0000    NaN 
5.0000    NaN    NaN 299.2500 328.6667 419.0000 422.0000 510.0000 
6.0000    NaN 479.0000 518.0000 561.5000 638.0000    NaN    NaN 
7.0000 530.0000 529.0000 542.0000 624.0000 678.0000 707.0000    NaN 
8.0000    NaN 612.3333 652.6667 661.6000    NaN    NaN    NaN 
9.0000 410.0000 485.5000 521.0000 567.3333 618.6667 676.0000 718.0000 
10.0000    NaN 402.0000 443.0000 499.0000 580.0000    NaN    NaN 
11.0000 330.0000 332.0000 399.0000 432.0000 483.3333 511.0000    NaN 
12.0000 344.0000 366.5000    NaN 493.3333 551.0000    NaN 616.0000 
13.0000 373.0000 431.0000 467.5000 538.5000 570.0000    NaN 650.0000 
14.0000    NaN 417.0000 492.3333 522.0000 598.0000 650.0000    NaN 
15.0000 335.0000 420.0000 432.8571 484.8889 544.8571    NaN    NaN 
16.0000 311.0000 300.0000 317.2000 381.4286    NaN 480.0000 495.0000 
17.0000    NaN 364.0000 421.0000 463.0000 514.0000    NaN    NaN 
18.0000    NaN    NaN    NaN 320.6667 397.6667 425.3333    NaN 
19.0000 542.5000 623.0000    NaN 642.5000 838.0000 779.0000    NaN 
20.0000    NaN 414.0000 445.3333 515.3333 564.0000    NaN    NaN 
21.0000    NaN 423.0000 461.0000 561.3333 590.4000 546.0000 706.0000 
22.0000 774.0000 576.0000 826.4000 838.0000 774.0000 948.3333    NaN 
23.0000 281.3333 244.0000 310.4000 375.0000 433.5000 538.0000    NaN 
24.0000 362.0000 394.5000 433.3333 475.8947 524.7500 592.0000 636.0000 
25.0000 380.6667 458.0000 491.0000 546.5714 579.3333 626.0000    NaN 
26.0000 718.0000 547.0000 572.4286 681.3333 613.6000 622.0000 544.0000 
27.0000    NaN 291.6667 328.0000 347.5556 434.0000 458.0000    NaN 
28.0000 358.0000 394.0000 422.0000 465.5000 527.0000    NaN 592.0000 
29.0000    NaN 428.0000 467.0000 523.5000 584.3333    NaN    NaN 
30.0000    NaN 386.0000 416.6667 486.6667 522.0000 572.0000    NaN 
31.0000 686.0000 746.0000 786.0000 856.0000 863.3333 943.2000    NaN 
32.0000    NaN 416.6667 454.6667 529.0000 537.0000    NaN    NaN 
33.0000    NaN 392.3333 428.2000 483.0000    NaN 584.0000 614.0000 
34.0000    NaN 575.0000 609.0000    NaN    NaN 774.0000 820.0000 
35.0000 355.0000 496.0000 435.0000 474.5714 526.5000 564.0000    NaN 
36.0000 248.0000 366.0000 512.4000 453.0000 494.0000 610.0000 663.3333 
37.0000    NaN 349.5000 379.5000 453.2000 434.0000    NaN    NaN 
38.0000    NaN    NaN 462.0000 491.0000 572.0000    NaN    NaN 
39.0000    NaN 383.0000 413.0000 482.7273 531.5000    NaN    NaN 
40.0000 520.0000    NaN 458.6667 561.0000 593.0000 640.0000 696.0000 
41.0000 272.0000 336.5000 323.0000 422.0000 480.0000 514.0000    NaN 
42.0000 483.0000 486.5714 515.7895 535.0769 568.3333 676.6667    NaN 
43.0000 342.0000    NaN 431.0000 484.8000    NaN    NaN 632.0000 
44.0000 289.3333 330.0000 394.9091 442.4000 468.5714 549.6667 574.6667 
45.0000    NaN 322.0000 321.4000 373.2727 410.7500 458.0000    NaN 
46.0000    NaN    NaN 257.8261 301.9130 327.6667 404.0000    NaN 
47.0000 252.0000 302.5000 310.5455 391.4667 436.8889 498.0000    NaN 
48.0000 278.6667 293.3333 299.8333 352.4444 420.9333 492.5714 480.0000 
