# Supplementary material for: Partial response electromyography as a marker of action stopping
Source: eLife. 2022 May 26;11:e70332. doi: 10.7554/eLife.70332 (PMC9203056; doi:10.7554/eLife.70332)
Supplement: Figure 5—source data 3. [file elife-70332-fig5-data3.txt]

subj SSD-3 SSD-2 SSD-1 SSD0 SSD1 SSD2 SSD3 
1.0000 194.0000 164.1000 182.8000 167.1000 170.2000 157.4667    NaN 
2.0000 172.0000 158.1000 148.0000 166.0000 134.4000    NaN    NaN 
3.0000 132.6000 149.2333 157.9333 130.8286 147.1818 121.6667 138.2000 
4.0000    NaN 160.0000 142.0667 167.2857 116.1500 154.4000    NaN 
5.0000    NaN    NaN 216.7000 198.2500 231.5500 184.0000 234.2000 
6.0000    NaN 140.1000 137.6000 131.1000 148.2000    NaN    NaN 
7.0000 239.2000 211.2000 168.2000 182.2000 198.2000 169.3000    NaN 
8.0000    NaN 246.5667 216.4000 172.6400    NaN    NaN    NaN 
9.0000 118.2000 147.1500 148.7000 130.2000 133.4667 140.4000 142.2000 
10.0000    NaN 192.2000 168.1000 163.6500 189.0000    NaN    NaN 
11.0000 186.0000 155.0000 161.1000 147.1000 157.5333 139.2000    NaN 
12.0000 168.2000 144.1000    NaN 165.5333 169.6500    NaN 140.2000 
13.0000 165.0000 143.1000 148.7000 149.2000 132.2000    NaN 142.2000 
14.0000    NaN 132.2000 157.8333 140.0000 159.1000 160.2000    NaN 
15.0000 165.5500 182.4400 167.2857 156.1111 163.9143    NaN    NaN 
16.0000 221.0000 158.0000 130.9200 145.2286    NaN 141.4667 104.2000 
17.0000    NaN 174.1000 179.2000 174.2000 188.2000    NaN    NaN 
18.0000    NaN    NaN    NaN 186.4667 225.1667 191.4667    NaN 
19.0000 170.7000 184.1000    NaN 103.3500 246.6500 146.2000    NaN 
20.0000    NaN 179.9000 168.8333 175.2444 192.4000    NaN    NaN 
21.0000    NaN 84.1000 69.3000 128.9000 115.5200 6.4000 118.4000 
22.0000 255.0000 24.3000 205.8400 148.6000 92.4000 158.3667    NaN 
23.0000 194.7333 104.0000 126.5200 144.8500 152.2000 196.2000    NaN 
24.0000 174.0000 171.1000 161.9778 149.2842 148.6500 168.2000 154.0000 
25.0000 142.1333 178.8000 151.8000 154.1429 141.4667 140.2000    NaN 
26.0000 476.2000 270.2000 233.8857 291.5000 187.8400 158.0000 20.2000 
27.0000    NaN 226.0000 201.6000 172.8000 194.9429 162.2000    NaN 
28.0000 170.0000 164.1000 132.2000 130.1500 135.3000    NaN 104.2000 
29.0000    NaN 138.0000 147.2000 134.1500 153.9000    NaN    NaN 
30.0000    NaN 154.4800 131.4667 148.0667 140.2000 130.2000    NaN 
31.0000 143.2000 166.2000 158.4000 166.8667 137.1333 161.6400    NaN 
32.0000    NaN 130.9333 124.0667 140.2000 105.1000    NaN    NaN 
33.0000    NaN 155.0667 143.1400 149.9600    NaN 144.1333 126.2000 
34.0000    NaN 158.2000 134.4000    NaN    NaN 134.4000 130.4000 
35.0000 172.9000 258.0000 147.5333 137.2571 148.3000 135.6000    NaN 
36.0000 108.0000 193.0000 272.8800 182.2000 158.2000 218.2000 242.2000 
37.0000    NaN 270.1000 244.6000 277.6400 188.2000    NaN    NaN 
38.0000    NaN    NaN 174.0000 157.6500 184.2000    NaN    NaN 
39.0000    NaN 144.0000 144.1000 148.5091 149.2000    NaN    NaN 
40.0000 232.2000    NaN 73.5333 130.2500 106.3000 108.2000 108.2000 
41.0000 163.0000 156.5000 131.1000 150.7667 141.4667 144.2000    NaN 
42.0000 243.1000 218.1714 197.1158 162.4769 171.9000 206.8000    NaN 
43.0000 154.0000    NaN 146.3800 148.9600    NaN    NaN 142.2000 
44.0000 156.0667 162.0000 163.9455 156.1600 149.8857 165.1333 136.8667 
45.0000    NaN 234.2000 195.0600 189.5455 177.3500 167.0000    NaN 
46.0000    NaN    NaN 182.6000 176.6348 179.0667 184.3000    NaN 
47.0000 182.0000 168.0500 131.7273 171.8533 157.9333 174.1000    NaN 
48.0000 204.0333 154.0667 123.0667 119.0444 158.6533 164.1714 122.0000 
