# Supplementary material for: Partial response electromyography as a marker of action stopping
Source: eLife. 2022 May 26;11:e70332. doi: 10.7554/eLife.70332 (PMC9203056; doi:10.7554/eLife.70332)
Supplement: Figure 5—source data 4. [file elife-70332-fig5-data4.txt]

subj SSD-3 SSD-2 SSD-1 SSD0 SSD1 SSD2 SSD3 
1.0000 2.0161 3.6737 3.8807 1.7897 7.8874 5.5514    NaN 
2.0000 2.8166 4.0082 11.8299 1.6698 5.7507    NaN    NaN 
3.0000 5.2551 3.3547 4.3058 3.9426 4.9319 5.1687 1.6006 
4.0000    NaN 4.4354 4.4809 4.8069 5.7974 1.7137    NaN 
5.0000    NaN    NaN 3.2203 3.6934 2.8222 2.0058 2.5571 
6.0000    NaN 2.7591 4.2244 5.4278 2.3680    NaN    NaN 
7.0000 2.7437 4.0956 5.8853 1.4152 4.1467 4.9046    NaN 
8.0000    NaN 3.3747 4.5182 2.6887    NaN    NaN    NaN 
9.0000 1.7337 1.9629 3.3304 2.4097 3.8721 2.8894 13.0751 
10.0000    NaN 3.6901 4.3843 3.6028 1.7490    NaN    NaN 
11.0000 1.2829 6.7472 3.9126 4.2465 14.7860 11.8891    NaN 
12.0000 4.1601 7.9908    NaN 6.6767 4.6971    NaN 8.6712 
13.0000 6.6139 4.5409 4.3817 2.4290 1.4859    NaN 27.2111 
14.0000    NaN 3.3248 4.2812 3.8941 2.7989 1.4845    NaN 
15.0000 10.3073 1.7653 9.1832 3.7477 5.6156    NaN    NaN 
16.0000 2.2016 1.5312 3.0232 2.8388    NaN 2.6433 2.4001 
17.0000    NaN 2.6859 1.9776 2.2080 5.6728    NaN    NaN 
18.0000    NaN    NaN    NaN 5.2936 6.5976 5.0997    NaN 
19.0000 5.6426 6.3911    NaN 3.0052 1.9062 4.6141    NaN 
20.0000    NaN 2.9981 5.8150 2.2047 3.5634    NaN    NaN 
21.0000    NaN 2.6213 2.8290 3.9189 3.1869 2.9296 5.4202 
22.0000 2.8334 2.5355 2.5989 1.8945 5.4035 4.5425    NaN 
23.0000 5.5687 1.6287 4.5558 3.0087 3.1913 2.5219    NaN 
24.0000 2.1156 5.5538 7.7805 7.1314 6.2451 9.2380 7.0197 
25.0000 2.1137 5.2159 2.1846 1.7324 2.9743 2.7933    NaN 
26.0000 1.8756 5.6565 2.9242 1.9804 3.1106 3.6781 3.5612 
27.0000    NaN 3.2619 3.6720 3.4919 2.6025 1.2594    NaN 
28.0000 4.9636 3.9993 2.0806 2.0831 2.2366    NaN 6.3648 
29.0000    NaN 1.8314 3.8397 3.5230 6.3316    NaN    NaN 
30.0000    NaN 5.3981 4.8715 3.3534 6.7736 1.7201    NaN 
31.0000 1.5023 6.5019 8.8123 1.6672 2.7271 2.6894    NaN 
32.0000    NaN 3.3173 2.7589 5.0524 4.5558    NaN    NaN 
33.0000    NaN 4.0821 4.7458 4.5120    NaN 6.0085 4.1752 
34.0000    NaN 3.7871 4.6927    NaN    NaN 2.1671 1.4762 
35.0000 4.6781 2.8540 5.6565 3.1840 7.1476 2.8016    NaN 
36.0000 2.0699 5.0517 3.0863 5.7729 2.4812 1.9341 3.4952 
37.0000    NaN 5.0583 3.2492 3.9677 1.3712    NaN    NaN 
38.0000    NaN    NaN 3.1124 4.2128 1.5410    NaN    NaN 
39.0000    NaN 3.1446 6.2511 3.9440 5.0908    NaN    NaN 
40.0000 2.2841    NaN 2.3058 4.5556 3.5641 5.2904 1.7445 
41.0000 5.3547 3.0206 2.8189 3.6535 1.9395 5.6529    NaN 
42.0000 3.8696 5.7043 7.2872 6.5168 6.0303 4.6590    NaN 
43.0000 3.9085    NaN 3.9454 5.1866    NaN    NaN 4.1686 
44.0000 1.7868 4.8246 3.8363 3.6677 6.6060 4.1240 2.3499 
45.0000    NaN 4.1390 4.7589 5.3053 5.0666 1.8082    NaN 
46.0000    NaN    NaN 4.3576 4.2599 8.4061 3.2254    NaN 
47.0000 6.7146 3.4087 4.1003 5.6927 4.6413 8.1083    NaN 
48.0000 5.6457 3.2509 4.5795 3.9903 4.4042 4.0493 7.1024 
