# Supplementary material for: Partial response electromyography as a marker of action stopping
Source: eLife. 2022 May 26;11:e70332. doi: 10.7554/eLife.70332 (PMC9203056; doi:10.7554/eLife.70332)
Supplement: Table 5—source data 1. [file elife-70332-table5-data1.txt]

Row	Mean	SD	perc2_5	perc25	perc50	perc75	perc97_5
onsetLat	0.9442	0.0137	0.9142	0.9357	0.9453	0.9541	0.9675
peakLat	0.8711	0.0489	0.7545	0.8438	0.8791	0.9066	0.9444
offsetLat	0.8643	0.0524	0.7396	0.8359	0.8732	0.9021	0.9411
maxRMSz	0.5122	0.1283	0.2154	0.441	0.5298	0.602	0.7143
AUC_peak	0.4842	0.1121	0.2379	0.4158	0.4928	0.5629	0.6765
AUC_offset	0.5116	0.1156	0.2579	0.4409	0.5208	0.5941	0.7091
