# Supplementary material for: Partial response electromyography as a marker of action stopping
Source: eLife. 2022 May 26;11:e70332. doi: 10.7554/eLife.70332 (PMC9203056; doi:10.7554/eLife.70332)
Supplement: Figure 9—source data 1. [file elife-70332-fig9-data1.txt]

nParticipants	nTrials	onsetLatMean	onsetLat2_5	onsetLat97_5	peakLatMean	peakLat2_5	peakLat97_5	offsetLatMean	offsetLat2_5	offsetLat97_5	peakAmpMean	peakAmp2_5	peakAmp97_5	AUCpeakMean	AUCpeak2_5	AUCpeak97_5	AUCoffsetMean	AUCoffset2_5	AUCoffset97_5
46	6	0.851941462249264	0.804274351067458	0.889293009852893	0.633043065254776	0.432451557981395	0.790157646870058	0.619300391722628	0.40165537335129	0.789853672915818	0.239018489414359	-0.140698051056219	0.537841704185506	0.207964554377185	-0.18359797932174	0.547952609834329	0.228839613789411	-0.133228111034618	0.532039510435484
45	7	0.863106946979257	0.82086387846863	0.897516893784566	0.664119467263143	0.494266630103676	0.798919530201431	0.647791498979374	0.458835449217887	0.793227956410081	0.267538349713404	-0.0973221570618143	0.543938995504186	0.248189127839606	-0.126009888835081	0.573979823680448	0.2651201467472	-0.087320931951562	0.55624557346163
42	8	0.893052192497959	0.860109557814359	0.918424361395587	0.689458953683315	0.537383918185206	0.806153682365352	0.672731267030812	0.510098889130468	0.797318590648622	0.28019455430193	-0.092554211367074	0.552776059525353	0.248726127210124	-0.13694881870903	0.564150097036293	0.261808827928343	-0.107947923503071	0.551986185666744
42	9	0.902368177781815	0.874819536726242	0.924458123599616	0.711270823670808	0.588918078884394	0.813578487173082	0.695314582848581	0.554236580600299	0.801739354707248	0.305508981838601	-0.0362287677818552	0.556504445160374	0.269848397485939	-0.107268020274624	0.579530206319221	0.283587903414882	-0.0593750955132985	0.564786957520315
41	10	0.91258933997234	0.886219152481579	0.93264092760587	0.731358473412968	0.621790838054028	0.821243169399702	0.714382634604814	0.594895083039397	0.810964441213947	0.319727079459585	0.0161113262054661	0.555043719386569	0.283741418823753	-0.0833879110365084	0.586660953095493	0.293739454373106	-0.0254152687649041	0.564496747185769
41	11	0.918698398152125	0.895675163981441	0.937276918230705	0.748577804379315	0.65135813306713	0.825954253526047	0.732247468603723	0.623988991480072	0.817444123405608	0.342464152252444	0.0610382190994363	0.560293601059814	0.30225748300911	-0.0550474979898051	0.590127868580926	0.313701073647628	0.00127332879874237	0.564316929961974
40	12	0.925852408816071	0.904565030000487	0.942677905461948	0.761735189881753	0.673936844561453	0.829726426898629	0.74280176282995	0.640497931513756	0.821464772394361	0.346361815012453	0.0687863438587949	0.554745480821743	0.30391910431844	-0.0589929703426438	0.591488894050966	0.310378507444494	-0.0454156906243674	0.569282081008189
36	13	0.936465282198765	0.917468740134364	0.950782812512864	0.75880900790319	0.660194461948638	0.829079371273983	0.735390141333147	0.622643669969479	0.814526476622246	0.337812051796322	0.0306756754439145	0.562398760240333	0.278429466369971	-0.113666873736733	0.573037538638841	0.289980500083035	-0.0847002619355981	0.567270940292373
32	14	0.94302925782093	0.924564484695679	0.956940544693493	0.764906814572104	0.669073810156899	0.836704875261093	0.741083057456196	0.625867823822008	0.821272868356961	0.240071125473173	-0.174450152292822	0.551685417173218	0.270991718256582	-0.202586646680319	0.598488583979785	0.287530954699386	-0.161363376734256	0.613937005378945
31	15	0.94409351435531	0.924493567056317	0.958380826472674	0.769113399616598	0.679540467210686	0.836234553533704	0.741318620190889	0.628433546479618	0.820074576048073	0.255336106887327	-0.170575680829383	0.565045945759951	0.278699653610011	-0.179515596738651	0.606418718729325	0.29268596538434	-0.147530401216846	0.608626400391696
29	16	0.948326709779069	0.92906907852443	0.962350513926876	0.768622528574388	0.678682878060729	0.83707424108444	0.740983632830736	0.629516180993555	0.819836774303323	0.284177509050233	-0.151036826492263	0.599274371591191	0.295290433182601	-0.171343104447901	0.625323512001651	0.317613270695312	-0.131978552911745	0.6343416195133
27	17	0.948808583406229	0.929028087589627	0.962842120799995	0.771977979526185	0.676475382108389	0.839926769959014	0.741951240147148	0.621105240160717	0.820102534525859	0.320422500207282	-0.129382005155614	0.639317489731198	0.312639804883344	-0.180697205773215	0.626840250299114	0.348880983911404	-0.100262088340405	0.657388925864061
25	18	0.948801837286247	0.927418859162864	0.963428484976573	0.754214714754307	0.641275615508412	0.830987494827274	0.718107626707341	0.578142167279115	0.806395961864021	0.316673228057189	-0.14370766224748	0.649504252186674	0.285046945227887	-0.218004418619124	0.633629278166522	0.326257096652877	-0.141925148412624	0.653480264729688
23	19	0.94867674814634	0.926385868018029	0.964451062818487	0.692961435171245	0.526984758906133	0.802246031964672	0.645982106249177	0.437823305988747	0.776005892205426	0.297929682214097	-0.193876434500673	0.644986826842171	0.256051490522015	-0.241449868682041	0.614864560417811	0.30153874105918	-0.183136132997256	0.636376617020231
20	20	0.945105704367377	0.917165307797681	0.964161148298273	0.684297242115254	0.469147285453958	0.813459266479032	0.621712842438112	0.34556124419802	0.782468814229049	0.315262448959805	-0.160364424373586	0.667356501879971	0.285592624342748	-0.246302217729266	0.646793798241479	0.323399613917789	-0.218782010911639	0.673514175694482
19	21	0.944299046250952	0.916889493628157	0.963427836689707	0.689840911313679	0.491215121481125	0.815829658490632	0.62602762112715	0.348657709904382	0.787681526026294	0.306365310838965	-0.189185831360925	0.667399742703631	0.274573218524026	-0.245774048969232	0.643139253078489	0.311950003858915	-0.224477442495136	0.668304599453154
18	22	0.945488138813588	0.917798694484345	0.964990319464768	0.69392980722697	0.485375707031441	0.819907235369659	0.631080133117854	0.379977620974618	0.790026141510459	0.301947242851807	-0.17368364407176	0.662440912957252	0.274464179411602	-0.253470967005464	0.646735409950976	0.315271599159971	-0.199714971358543	0.671566762483079
17	23	0.946191089749538	0.917872874768587	0.96589635894476	0.702010080400392	0.497922510367862	0.825997483317833	0.636056305139467	0.379729527779995	0.795400024526155	0.293980351785814	-0.192888971378931	0.657281143436655	0.248871278035854	-0.272590407509435	0.631955293503054	0.294694880081436	-0.235634712188812	0.667532738181927
17	24	0.946920677918297	0.917906240210707	0.966769543182019	0.707031206685987	0.510934389459211	0.826454276757616	0.641130795796349	0.397144270540429	0.795602485313819	0.297682429290357	-0.2020157021164	0.65895603967687	0.251413246141055	-0.279650944892759	0.633746441350225	0.29740179803048	-0.236014180113775	0.659882455430066
17	25	0.947581954066741	0.918961603475099	0.967100291168425	0.71145322124803	0.524820816910603	0.82887037310841	0.645752514487669	0.411880517280576	0.797998277350623	0.300399594480955	-0.204226821531532	0.669255553269141	0.253499765732496	-0.28696237992878	0.635374354079707	0.299429275659153	-0.223388071261593	0.666630445605495
16	26	0.947352215394146	0.917656718210864	0.968210176372517	0.733801720914156	0.54715297108264	0.847133190894135	0.663453072304098	0.43251672548729	0.813966731818053	0.226736575169336	-0.276317987039045	0.648690610481998	0.186496863859448	-0.359437301594892	0.608663362604175	0.224903296854796	-0.310745291131026	0.639537643465284
15	27	0.948246394483842	0.917476870766883	0.968771572915964	0.733378805682558	0.545443179221874	0.847788235648975	0.652725438921716	0.388043985211124	0.809992468130059	0.179372796709244	-0.342418605301323	0.635588571684589	0.124150481676155	-0.413229432456189	0.583961703349569	0.15163047083229	-0.390933317549828	0.611506342575075
14	28	0.928024559536813	0.88351886558027	0.958124096864226	0.746296200178296	0.54604998108869	0.866924449721613	0.664717243468728	0.378474447630096	0.828693817072599	0.133536274622334	-0.403015137892816	0.628545209196725	0.0830869749771262	-0.447369940293866	0.569203404722018	0.102691137266651	-0.436331691759556	0.600430167718026
14	29	0.928445597073511	0.883787611881192	0.958366763062538	0.748341054489902	0.542660117532281	0.868046738488987	0.666983674982237	0.376787626837033	0.828189641933043	0.13348119024724	-0.417393958470324	0.629415785296159	0.0826053505519574	-0.463574643959534	0.56899022941049	0.102405713549148	-0.442676854223463	0.599942722512422
14	30	0.928915957447068	0.88293778706116	0.958660997990826	0.750306071169421	0.551240669292404	0.867754328370418	0.668958273445364	0.387536726890136	0.83073163989791	0.134940775765707	-0.406979828768234	0.629428051402527	0.084655634516178	-0.462911888368786	0.572488422020123	0.104037901794413	-0.439654109065007	0.595449851948125
12	31	0.926065818398599	0.878181607425442	0.956929993241649	0.748293455629421	0.546250147184958	0.865485413397529	0.659070054678856	0.367114898055337	0.829051552155621	0.136938120599224	-0.40893917427085	0.626940251057475	0.0217778977844284	-0.518706995110028	0.554347308987272	0.0434934893924082	-0.50569657731885	0.571512086580029
12	32	0.926418586706825	0.879056159517406	0.957214831987222	0.750307853543999	0.558251915304807	0.869186862101244	0.661365273585957	0.384147790943201	0.82703020167426	0.13865653119293	-0.408607988490301	0.62508129363867	0.0245569339653288	-0.512461080859504	0.555373895456111	0.0457651656740116	-0.494971828863797	0.576146659864901
